# Supplementary material for: Diet-Induced Obesity Induces Transcriptomic Changes in Neuroimmunometabolic-Related Genes in the Striatum and Olfactory Bulb
Source: Int J Mol Sci. 2024 Aug 28;25(17):9330. doi: 10.3390/ijms25179330 (PMC11395036; doi:10.3390/ijms25179330)
Supplement: Supplementary file 1 [file ijms-25-09330-s001.zip]

Archive with 1 entries (1 files):
- ijms-3133022-supplementary.pdf
